# Supplementary material for: Welfare Assessment following Heterotopic or Orthotopic Inoculation of Bladder Cancer in C57BL/6 Mice
Source: PLoS One. 2016 Jul 27;11(7):e0158390. doi: 10.1371/journal.pone.0158390 (PMC4962982; doi:10.1371/journal.pone.0158390)
Supplement: S1 Data — (XLSX) [file pone.0158390.s002.xlsx]

## Sheet: Data File
UNIQUE_ID	Subject	Study	Newmouse	Use	Origtreat	NewTreatment	Matches	TotalMatchDays	Injection	OrigImplant	Reassigned	TumWeight	LeftKidneyWeight	RightKidneyWeight	InitalPrefSPlus	SPlusBox	TotalDays	NewTreat	Prefs	Pref1PlusABS	Pref2PlusABS	Pref3PlusABS	Pref4PlusABS	Pref5PlusABS	Pref6PlusABS	Pref7PlusABS	Pref8PlusABS	Pref9PlusABS	Pref10PlusABS	Pref11PlusABS	Pref12PlusABS	Pref13PlusABS	Pref14PlusABS	Pref15PlusABS	Pref16PlusABS	P_16incoming	P_15incoming	P_14incoming	P_13incoming	P_12incoming	P_11incoming	P_10incoming	P_9incoming	P_8incoming	P_7incoming	P_6incoming	P_5incoming	P_4incoming	P_3incoming
1	1	Orth	1	1	2	1	2	50	2	Control	Control	0	0.15	0.16	0.405	1	50	1	16	0.425	0.799	0.791	0.87	0.828	0.752	0.791	0.887	0.846	0.912	0.855	0.799	0.859	0.768	0.699	0.671	#NULL!	#NULL!	#NULL!	#NULL!	#NULL!	#NULL!	#NULL!	#NULL!	0.425	0.799	0.791	0.87	0.828	0.752
2	2	Orth	2	1	4	2	3	50	2	Tumour	Tumour	0.5	0.16	0.18	0.402	2	50	2	15	0.519	0.511	0.56	0.622	0.569	0.426	0.512	0.553	0.55	0.418	0.53	0.474	0.444	0.706	0.706	#NULL!	#NULL!	0.519	0.511	0.56	0.622	0.569	0.426	0.512	0.553	0.55	0.418	0.53	0.474	0.444
3	3	Orth	3	1	3	4	13	38	1	Tumour	Tumour	0.11	0.23	0.18	0.467	1	38	4	11	0.355	0.335	0.262	0.224	0.226	0.18	0.258	0.329	0.334	0.338	0.369	#NULL!	#NULL!	#NULL!	#NULL!	#NULL!	#NULL!	#NULL!	#NULL!	#NULL!	#NULL!	0.355	0.335	0.262	0.224	0.226	0.18	0.258	0.329	0.334
4	4	Orth	4	1	1	3	16	38	1	Control	Control	0	0.13	0.15	0.473	2	50	3	16	0.686	0.613	0.719	0.667	0.695	0.677	0.623	0.663	0.544	0.662	0.6086	0.725	0.683	0.646	0.757	0.777	0.686	0.613	0.719	0.667	0.695	0.677	0.623	0.663	0.544	0.662	0.6086	0.725	0.683	0.646
5	5	Orth	5	1	1	3	10	24	1	Control	Control	0	0.12	0.18	0.328	1	50	3	16	0.411	0.536	0.634	0.302	0.237	0.33	0.519	0.528	0.734	0.552	0.578	0.574	0.437	0.367	0.405	0.461	#NULL!	#NULL!	0.411	0.536	0.634	0.302	0.237	0.33	0.519	0.528	0.734	0.552	0.578	0.574
6	6	Orth	6	1	3	4	12	24	1	Tumour	Tumour	0.6	0.26	0.45	0.37	2	24	4	6	0.612	0.739	0.718	0.781	0.84	0.784	#NULL!	#NULL!	#NULL!	#NULL!	#NULL!	#NULL!	#NULL!	#NULL!	#NULL!	#NULL!	#NULL!	#NULL!	#NULL!	#NULL!	#NULL!	#NULL!	#NULL!	#NULL!	#NULL!	#NULL!	0.612	0.739	0.718	0.781
7	7	Orth	7	1	4	2	5	35	2	Tumour	Tumour	0.17	0.14	0.14	0.509	1	35	2	10	0.7	0.702	0.679	0.676	0.628	0.548	0.703	0.599	0.689	0.732	#NULL!	#NULL!	#NULL!	#NULL!	#NULL!	#NULL!	#NULL!	#NULL!	#NULL!	#NULL!	#NULL!	#NULL!	0.7	0.702	0.679	0.676	0.628	0.548	0.703	0.599
8	8	Orth	8	1	2	1	1	35	2	Control	Control	0	0.16	0.17	0.327	2	50	1	16	0.683	0.541	0.594	0.64	0.614	0.565	0.679	0.552	0.738	0.563	0.807	0.67	0.618	0.789	0.699	0.732	#NULL!	#NULL!	#NULL!	#NULL!	#NULL!	#NULL!	#NULL!	#NULL!	0.683	0.541	0.594	0.64	0.614	0.565
9	9	Orth	9	1	2	1	0	29	2	Control	Control	0	0.13	0.15	0.711	1	50	1	16	0.373	0.287	0.251	0.308	0.328	0.26	0.372	0.377	0.273	0.306	0.685	0.453	0.543	0.663	0.437	0.613	0.373	0.287	0.251	0.308	0.328	0.26	0.372	0.377	0.273	0.306	0.685	0.453	0.543	0.663
10	10	Orth	10	1	4	2	1	29	2	Tumour	Tumour	0.61	0.2	0.24	0.291	2	29	2	8	0.674	0.671	0.578	0.458	0.562	0.582	0.586	0.715	#NULL!	#NULL!	#NULL!	#NULL!	#NULL!	#NULL!	#NULL!	#NULL!	#NULL!	#NULL!	#NULL!	#NULL!	#NULL!	#NULL!	#NULL!	#NULL!	0.674	0.671	0.578	0.458	0.562	0.582
11	11	Orth	11	0	3	3	0	50	1	Tumour	Control	0	0.15	0.17	0.602	1	50	3	16	0.587	0.347	0.403	0.245	0.447	0.41	0.522	0.472	0.488	0.585	0.479	0.382	0.597	0.39	0.276	0.231	0.587	0.347	0.403	0.245	0.447	0.41	0.522	0.472	0.488	0.585	0.479	0.382	0.597	0.39
12	12	Orth	12	1	1	3	11	50	1	Control	Control	0	0.16	0.14	0.371	2	50	3	16	0.743	0.599	0.621	0.728	0.653	0.658	0.413	0.647	0.655	0.649	0.391	0.485	0.393	0.432	0.561	0.566	#NULL!	#NULL!	#NULL!	#NULL!	#NULL!	#NULL!	0.743	0.599	0.621	0.728	0.653	0.658	0.413	0.647
13	13	Orth	13	1	1	3	14	50	1	Control	Control	0	0.16	0.18	0.429	1	50	3	16	0.505	0.63	0.532	0.575	0.662	0.336	0.434	0.436	0.508	0.414	0.383	0.526	0.534	0.441	0.373	0.473	#NULL!	#NULL!	#NULL!	#NULL!	0.505	0.63	0.532	0.575	0.662	0.336	0.434	0.436	0.508	0.414
14	14	Orth	14	1	3	4	15	50	1	Tumour	Tumour	0.56	0.22	0.26	0.55	2	50	4	16	0.643	0.525	0.374	0.343	0.492	0.17	0.223	0.171	0.462	0.215	0.517	0.531	0.435	0.322	0.626	0.533	0.643	0.525	0.374	0.343	0.492	0.17	0.223	0.171	0.462	0.215	0.517	0.531	0.435	0.322
15	15	Orth	15	0	4	1	0	50	2	Tumour	Control	0.02	0.23	0.15	0.616	1	50	1	16	0.418	0.434	0.393	0.273	0.339	0.44	0.504	0.506	0.521	0.451	0.739	0.697	0.689	0.66	0.428	0.654	0.418	0.434	0.393	0.273	0.339	0.44	0.504	0.506	0.521	0.451	0.739	0.697	0.689	0.66
16	16	Orth	16	1	2	1	6	50	2	Control	Control	0	0.15	0.15	0.52	2	50	1	16	0.555	0.543	0.57	0.725	0.412	0.598	0.542	0.525	0.532	0.463	0.432	0.481	0.596	0.377	0.416	0.615	#NULL!	0.555	0.543	0.57	0.725	0.412	0.598	0.542	0.525	0.532	0.463	0.432	0.481	0.596
17	17	Orth	17	1	2	1	7	29	2	Control	Control	0	0.13	0.14	0.597	1	50	1	16	0.499	0.622	0.509	0.606	0.534	0.531	0.537	0.523	0.566	0.659	0.547	0.439	0.396	0.317	0.446	0.425	#NULL!	#NULL!	0.499	0.622	0.509	0.606	0.534	0.531	0.537	0.523	0.566	0.659	0.547	0.439
18	18	Orth	18	1	4	2	2	29	2	Tumour	Tumour	0.51	0.21	0.32	0.327	2	29	2	8	0.622	0.735	0.776	0.727	0.626	0.666	0.823	0.832	#NULL!	#NULL!	#NULL!	#NULL!	#NULL!	#NULL!	#NULL!	#NULL!	#NULL!	#NULL!	#NULL!	#NULL!	#NULL!	#NULL!	#NULL!	#NULL!	0.622	0.735	0.776	0.727	0.626	0.666
19	19	Orth	19	1	3	4	16	50	1	Tumour	Tumour	0.06	0.13	0.16	0.555	1	50	4	16	0.538	0.576	0.687	0.682	0.601	0.406	0.315	0.349	0.463	0.599	0.591	0.542	0.492	0.441	0.445	0.579	0.538	0.576	0.687	0.682	0.601	0.406	0.315	0.349	0.463	0.599	0.591	0.542	0.492	0.441
20	20	Orth	20	1	1	3	13	50	1	Control	Control	0	0.15	0.17	0.423	2	50	3	16	0.48	0.366	0.473	0.284	0.421	0.417	0.682	0.365	0.463	0.313	0.658	0.557	0.497	0.722	0.662	0.367	#NULL!	#NULL!	#NULL!	#NULL!	#NULL!	0.48	0.366	0.473	0.284	0.421	0.417	0.682	0.365	0.463
21	21	Orth	21	1	1	3	15	48	1	Control	Control	0	0.11	0.1	0.458	1	50	3	16	0.272	0.256	0.323	0.454	0.473	0.389	0.39	0.418	0.313	0.351	0.358	0.342	0.225	0.382	0.189	0.332	0.272	0.256	0.323	0.454	0.473	0.389	0.39	0.418	0.313	0.351	0.358	0.342	0.225	0.382
22	22	Orth	22	1	3	4	10	48	1	Tumour	Tumour	0.37	0.15	0.15	0.36	2	48	4	14	0.452	0.438	0.679	0.365	0.465	0.462	0.372	0.674	0.533	0.332	0.642	0.41	0.462	0.607	#NULL!	#NULL!	#NULL!	#NULL!	0.452	0.438	0.679	0.365	0.465	0.462	0.372	0.674	0.533	0.332	0.642	0.41
23	23	Orth	23	0	4	1	0	50	2	Tumour	Control	#NULL!	0.13	0.18	0.502	1	50	1	16	0.425	0.375	0.311	0.366	0.367	0.367	0.492	0.493	0.468	0.44	0.553	0.535	0.573	0.523	0.662	0.602	0.425	0.375	0.311	0.366	0.367	0.367	0.492	0.493	0.468	0.44	0.553	0.535	0.573	0.523
24	24	Orth	24	1	2	1	3	50	2	Control	Control	0	0.2	0.17	0.413	2	50	1	16	0.599	0.652	0.731	0.821	0.78	0.654	0.79	0.728	0.8226	0.793	0.67	0.57	0.621	0.611	0.583	0.702	#NULL!	0.599	0.652	0.731	0.821	0.78	0.654	0.79	0.728	0.8226	0.793	0.67	0.57	0.621
25	25	Orth	25	1	2	1	0	48	2	Control	Control	0	0.16	0.14	0.659	1	50	1	16	0.537	0.701	0.741	0.763	0.694	0.687	0.594	0.451	0.689	0.767	0.629	0.583	0.626	0.639	0.613	0.43	0.537	0.701	0.741	0.763	0.694	0.687	0.594	0.451	0.689	0.767	0.629	0.583	0.626	0.639
26	26	Orth	26	1	4	2	7	48	2	Tumour	Tumour	0.13	0.16	0.17	0.674	2	48	2	14	0.438	0.55	0.426	0.578	0.628	0.559	0.512	0.328	0.584	0.261	0.56	0.464	0.787	0.542	#NULL!	#NULL!	#NULL!	#NULL!	0.438	0.55	0.426	0.578	0.628	0.559	0.512	0.328	0.584	0.261	0.56	0.464
27	27	Orth	27	1	3	4	17	32	1	Tumour	Tumour	0.62	0.26	0.19	0.656	1	32	4	9	0.466	0.166	0.216	0.234	0.35	0.314	0.243	0.254	0.438	#NULL!	#NULL!	#NULL!	#NULL!	#NULL!	#NULL!	#NULL!	#NULL!	#NULL!	#NULL!	#NULL!	#NULL!	#NULL!	#NULL!	0.466	0.166	0.216	0.234	0.35	0.314	0.243
28	28	Orth	28	1	1	3	12	32	1	Control	Control	0	0.16	0.15	0.401	2	50	3	16	0.579	0.572	0.485	0.267	0.507	0.523	0.407	0.721	0.536	0.384	0.386	0.436	0.354	0.635	0.492	0.558	#NULL!	#NULL!	#NULL!	#NULL!	#NULL!	#NULL!	#NULL!	#NULL!	#NULL!	#NULL!	0.579	0.572	0.485	0.267
29	29	Orth	29	1	1	3	17	37	1	Control	Control	0	0.15	0.15	0.556	1	50	3	16	0.426	0.536	0.382	0.298	0.59	0.522	0.593	0.733	0.631	0.788	0.613	0.674	0.71	0.836	0.745	0.719	#NULL!	#NULL!	#NULL!	#NULL!	#NULL!	#NULL!	#NULL!	0.426	0.536	0.382	0.298	0.59	0.522	0.593
30	30	Orth	30	1	3	4	11	37	1	Tumour	Tumour	0.4	0.23	0.2	0.36	2	37	4	10	0.472	0.43	0.622	0.635	0.71	0.635	0.328	0.335	0.547	0.508	#NULL!	#NULL!	#NULL!	#NULL!	#NULL!	#NULL!	#NULL!	#NULL!	#NULL!	#NULL!	#NULL!	#NULL!	0.472	0.43	0.622	0.635	0.71	0.635	0.328	0.335
31	31	Orth	31	1	4	2	8	35	2	Tumour	Tumour	0.22	0.19	0.16	0.696	1	35	2	10	0.478	0.659	0.468	0.526	0.481	0.318	0.461	0.568	0.528	0.472	#NULL!	#NULL!	#NULL!	#NULL!	#NULL!	#NULL!	#NULL!	#NULL!	#NULL!	#NULL!	#NULL!	#NULL!	0.478	0.659	0.468	0.526	0.481	0.318	0.461	0.568
32	32	Orth	32	1	2	1	4	35	2	Control	Control	0	0.15	0.15	0.468	2	50	1	16	0.538	0.619	0.518	0.499	0.507	0.463	0.657	0.585	0.569	0.644	0.689	0.689	0.817	0.775	0.806	0.719	#NULL!	#NULL!	#NULL!	#NULL!	#NULL!	#NULL!	0.538	0.619	0.518	0.499	0.507	0.463	0.657	0.585
33	33	Orth	33	1	2	1	8	50	2	Control	Control	0	0.13	0.13	0.604	1	50	1	16	0.509	0.466	0.479	0.417	0.46	0.257	0.444	0.531	0.58	0.542	0.461	0.696	0.692	0.6	0.368	0.496	#NULL!	#NULL!	#NULL!	#NULL!	#NULL!	#NULL!	0.509	0.466	0.479	0.417	0.46	0.257	0.444	0.531
34	34	Orth	34	1	4	2	6	50	2	Tumour	Tumour	0.15	0.13	0.14	0.548	2	50	2	15	0.569	0.659	0.77	0.677	0.69	0.682	0.612	0.698	0.632	0.272	0.766	0.887	0.525	0.61	0.71	#NULL!	#NULL!	0.569	0.659	0.77	0.677	0.69	0.682	0.612	0.698	0.632	0.272	0.766	0.887	0.525
35	35	Orth	35	1	3	4	14	41	1	Tumour	Tumour	0.2	0.18	0.14	0.544	1	41	4	12	0.354	0.487	0.413	0.41	0.527	0.293	0.373	0.298	0.376	0.561	0.812	0.437	#NULL!	#NULL!	#NULL!	#NULL!	#NULL!	#NULL!	#NULL!	#NULL!	0.354	0.487	0.413	0.41	0.527	0.293	0.373	0.298	0.376	0.561
36	36	Orth	36	1	1	3	9	41	1	Control	Control	0	0.18	0.18	0.265	2	50	3	16	0.634	0.588	0.764	0.509	0.623	0.658	0.579	0.533	0.622	0.517	0.39	0.339	0.619	0.535	0.717	0.367	0.634	0.588	0.764	0.509	0.623	0.658	0.579	0.533	0.622	0.517	0.39	0.339	0.619	0.535
37	37	Orth	37	1	1	3	0	50	1	Control	Control	0	0.13	0.14	0.586	1	50	3	16	0.419	0.384	0.582	0.705	0.665	0.317	0.6	0.536	0.683	0.773	0.385	0.465	0.294	0.444	0.403	0.626	0.419	0.384	0.582	0.705	0.665	0.317	0.6	0.536	0.683	0.773	0.385	0.465	0.294	0.444
38	38	Orth	38	1	3	4	9	50	1	Tumour	Tumour	0.1	0.09	0.1	0.23	2	50	4	16	0.296	0.4	0.279	0.438	0.524	0.44	0.452	0.535	0.479	0.473	0.651	0.671	0.608	0.517	0.642	0.58	0.296	0.4	0.279	0.438	0.524	0.44	0.452	0.535	0.479	0.473	0.651	0.671	0.608	0.517
39	39	Orth	39	1	4	2	4	36	2	Tumour	Tumour	0.31	0.2	0.18	0.505	1	36	2	10	0.317	0.466	0.345	0.293	0.216	0.439	0.185	0.503	0.362	0.528	#NULL!	#NULL!	#NULL!	#NULL!	#NULL!	#NULL!	#NULL!	#NULL!	#NULL!	#NULL!	#NULL!	#NULL!	0.317	0.466	0.345	0.293	0.216	0.439	0.185	0.503
40	40	Orth	40	1	2	1	5	36	2	Control	Control	0	0.14	0.15	0.486	2	50	1	16	0.669	0.757	0.709	0.636	0.735	0.68	0.391	0.717	0.624	0.525	0.463	0.364	0.53	0.474	0.515	0.563	#NULL!	#NULL!	#NULL!	#NULL!	#NULL!	#NULL!	0.669	0.757	0.709	0.636	0.735	0.68	0.391	0.717
41	1	Het	1	1	2	1	23	43	2	Control	Control	0	#NULL!	#NULL!	0.29837	1	43	1	14	0.61729	0.5767	0.508	0.35838	0.19512	0.195495	0.236593	0.265143	0.226466	0.315662	0.21945	0.26188	0.176462	0.191	#NULL!	#NULL!	#NULL!	#NULL!	0.61729	0.5767	0.508	0.35838	0.19512	0.195495	0.236593	0.265143	0.226466	0.315662	0.21945	0.26188
42	2	Het	2	1	4	2	23	43	2	Tumour	Tumour	0.48412	#NULL!	#NULL!	0.418884	2	43	2	14	0.629	0.6123	0.48049	0.51305	0.753121	0.744091	0.668288	0.731321	0.77667	0.719266	0.62703	0.727243	0.727265	0.725808	#NULL!	#NULL!	#NULL!	#NULL!	0.629	0.6123	0.48049	0.51305	0.753121	0.744091	0.668288	0.731321	0.77667	0.719266	0.62703	0.727243
43	3	Het	3	1	3	4	33	43	1	Tumour	Tumour	0.03005	#NULL!	#NULL!	0.5353	1	43	4	14	0.44652	0.5671	0.51459	0.45638	0.44325	0.584582	0.388561	0.268209	0.400696	0.407342	0.373545	0.291932	0.327217	0.327449	#NULL!	#NULL!	#NULL!	#NULL!	0.44652	0.5671	0.51459	0.45638	0.44325	0.584582	0.388561	0.268209	0.400696	0.407342	0.373545	0.291932
44	4	Het	4	1	1	3	33	43	1	Control	Control	0	#NULL!	#NULL!	0.365324	2	43	3	14	0.466614	0.5744	0.404105	0.76694	0.64737	0.561377	0.520143	0.377048	0.535341	0.518787	0.518722	0.447384	0.307297	0.70947	#NULL!	#NULL!	#NULL!	#NULL!	0.466614	0.5744	0.404105	0.76694	0.64737	0.561377	0.520143	0.377048	0.535341	0.518787	0.518722	0.447384
45	5	Het	5	1	1	3	28	22	1	Control	Control	0	#NULL!	#NULL!	0.535451	1	22	3	7	0.611449	0.6247	0.60131	0.64587	0.34604	0.414135	0.555857	#NULL!	#NULL!	#NULL!	#NULL!	#NULL!	#NULL!	#NULL!	#NULL!	#NULL!	#NULL!	#NULL!	#NULL!	#NULL!	#NULL!	#NULL!	#NULL!	#NULL!	#NULL!	0.611449	0.6247	0.60131	0.64587	0.34604
46	6	Het	6	1	3	4	28	22	1	Tumour	Tumour	0.2438	#NULL!	#NULL!	0.360897	2	22	4	7	0.477283	0.5436	0.31022	0.52746	0.42089	0.487286	0.324595	#NULL!	#NULL!	#NULL!	#NULL!	#NULL!	#NULL!	#NULL!	#NULL!	#NULL!	#NULL!	#NULL!	#NULL!	#NULL!	#NULL!	#NULL!	#NULL!	#NULL!	#NULL!	0.477283	0.5436	0.31022	0.52746	0.42089
47	7	Het	7	1	4	2	24	43	2	Tumour	Tumour	0.439289	#NULL!	#NULL!	0.40841	1	43	2	14	0.73099	0.71	0.666562	0.41833	0.39719	0.685986	0.37041	0.570659	0.53938	0.565521	0.616641	0.255922	0.469128	0.159451	#NULL!	#NULL!	#NULL!	#NULL!	0.73099	0.71	0.666562	0.41833	0.39719	0.685986	0.37041	0.570659	0.53938	0.565521	0.616641	0.255922
48	8	Het	8	1	2	1	24	43	2	Control	Control	0	#NULL!	#NULL!	0.408589	2	43	1	14	0.699625	0.4215	0.38851	0.477786	0.399924	0.516073	0.449931	0.430983	0.314838	0.288632	0.394692	0.442875	0.400671	0.610328	#NULL!	#NULL!	#NULL!	#NULL!	0.699625	0.4215	0.38851	0.477786	0.399924	0.516073	0.449931	0.430983	0.314838	0.288632	0.394692	0.442875
49	9	Het	9	1	2	1	18	20	2	Control	Control	0	#NULL!	#NULL!	0.467344	1	20	1	6	0.558477	0.68513	0.595615	0.56394	0.50966	0.51679	#NULL!	#NULL!	#NULL!	#NULL!	#NULL!	#NULL!	#NULL!	#NULL!	#NULL!	#NULL!	#NULL!	#NULL!	#NULL!	#NULL!	#NULL!	#NULL!	#NULL!	#NULL!	#NULL!	#NULL!	0.558477	0.68513	0.595615	0.56394
50	10	Het	10	1	4	2	18	20	2	Tumour	Tumour	0.21164	#NULL!	#NULL!	0.407852	2	20	2	6	0.556273	0.53354	0.437075	0.51737	0.371999	0.341888	#NULL!	#NULL!	#NULL!	#NULL!	#NULL!	#NULL!	#NULL!	#NULL!	#NULL!	#NULL!	#NULL!	#NULL!	#NULL!	#NULL!	#NULL!	#NULL!	#NULL!	#NULL!	#NULL!	#NULL!	0.556273	0.53354	0.437075	0.51737
51	11	Het	11	1	3	4	34	43	1	Tumour	Tumour	0.2114	#NULL!	#NULL!	0.54152	1	43	4	14	0.49205	0.66432	0.452533	0.512	0.30767	0.3677	0.349585	0.243718	0.268167	0.278222	0.214766	0.224498	0.30541	0.142486	#NULL!	#NULL!	#NULL!	#NULL!	0.49205	0.66432	0.452533	0.512	0.30767	0.3677	0.349585	0.243718	0.268167	0.278222	0.214766	0.224498
52	12	Het	12	1	1	3	34	43	1	Control	Control	0	#NULL!	#NULL!	0.357957	2	43	3	14	0.366387	0.35443	0.21382	0.31026	0.240599	0.276046	0.175205	0.364669	0.284343	0.46128	0.515301	0.245974	0.262287	0.517459	#NULL!	#NULL!	#NULL!	#NULL!	0.366387	0.35443	0.21382	0.31026	0.240599	0.276046	0.175205	0.364669	0.284343	0.46128	0.515301	0.245974
53	13	Het	13	3	1	3	31	37	1	Control	Control	0	#NULL!	#NULL!	0.54766	1	37	3	12	0.652748	0.60861	0.61978	0.57924	0.508047	0.406159	0.276859	0.32664	0.532016	0.445482	0.581554	0.427657	#NULL!	#NULL!	#NULL!	#NULL!	#NULL!	#NULL!	#NULL!	#NULL!	0.652748	0.60861	0.61978	0.57924	0.508047	0.406159	0.276859	0.32664	0.532016	0.445482
54	14	Het	14	1	3	4	31	37	1	Tumour	Tumour	0.52773	#NULL!	#NULL!	0.351815	2	37	4	12	0.745068	0.58956	0.529965	0.46021	0.445712	0.642089	0.467633	0.47515	0.54236	0.587455	0.60347	0.488416	#NULL!	#NULL!	#NULL!	#NULL!	#NULL!	#NULL!	#NULL!	#NULL!	0.745068	0.58956	0.529965	0.46021	0.445712	0.642089	0.467633	0.47515	0.54236	0.587455
55	15	Het	15	1	4	2	25	43	2	Tumour	Tumour	0.0186	#NULL!	#NULL!	0.475217	1	43	2	14	0.375782	0.40961	0.500998	0.55514	0.54521	0.644585	0.648287	0.52316	0.584181	0.590647	0.553436	0.498147	0.396224	0.369043	#NULL!	#NULL!	#NULL!	#NULL!	0.375782	0.40961	0.500998	0.55514	0.54521	0.644585	0.648287	0.52316	0.584181	0.590647	0.553436	0.498147
56	16	Het	16	1	2	1	25	43	2	Control	Control	0	#NULL!	#NULL!	0.405318	2	43	1	14	0.6936	0.68676	0.592014	0.60763	0.492462	0.387155	0.513881	0.583561	0.451902	0.544547	0.501968	0.601561	0.466847	0.709	#NULL!	#NULL!	#NULL!	#NULL!	0.6936	0.68676	0.592014	0.60763	0.492462	0.387155	0.513881	0.583561	0.451902	0.544547	0.501968	0.601561
57	17	Het	17	1	2	1	19	22	2	Control	Control	0	#NULL!	#NULL!	0.477468	1	22	1	7	0.47895	0.622388	0.411042	0.53682	0.388675	0.450348	0.582324	#NULL!	#NULL!	#NULL!	#NULL!	#NULL!	#NULL!	#NULL!	#NULL!	#NULL!	#NULL!	#NULL!	#NULL!	#NULL!	#NULL!	#NULL!	#NULL!	#NULL!	#NULL!	0.47895	0.622388	0.411042	0.53682	0.388675
58	18	Het	18	1	4	2	19	22	2	Tumour	Tumour	0.87109	#NULL!	#NULL!	0.398288	2	22	2	7	0.37387	0.64463	0.53626	0.66481	0.672788	0.45904	0.522524	#NULL!	#NULL!	#NULL!	#NULL!	#NULL!	#NULL!	#NULL!	#NULL!	#NULL!	#NULL!	#NULL!	#NULL!	#NULL!	#NULL!	#NULL!	#NULL!	#NULL!	#NULL!	0.37387	0.64463	0.53626	0.66481	0.672788
59	19	Het	19	1	3	4	35	43	1	Tumour	Tumour	#NULL!	#NULL!	#NULL!	0.5537	1	43	4	14	0.727035	0.53449	0.491	0.42547	0.290357	0.379109	0.402149	0.376295	0.321515	0.35811	0.561645	0.181485	0.660166	0.202895	#NULL!	#NULL!	#NULL!	#NULL!	0.727035	0.53449	0.491	0.42547	0.290357	0.379109	0.402149	0.376295	0.321515	0.35811	0.561645	0.181485
60	20	Het	20	1	1	3	35	43	1	Control	Control	0	#NULL!	#NULL!	0.345523	2	43	3	14	0.662872	0.555144	0.336766	0.26982	0.364425	0.555044	0.590991	0.6869	0.415588	0.429254	0.455218	0.464598	0.402708	0.667924	#NULL!	#NULL!	#NULL!	#NULL!	0.662872	0.555144	0.336766	0.26982	0.364425	0.555044	0.590991	0.6869	0.415588	0.429254	0.455218	0.464598
61	21	Het	21	1	1	3	29	22	1	Control	Control	0	#NULL!	#NULL!	0.555735	1	22	3	7	0.350504	0.534166	0.65408	0.700249	0.80473	0.717575	0.845746	#NULL!	#NULL!	#NULL!	#NULL!	#NULL!	#NULL!	#NULL!	#NULL!	#NULL!	#NULL!	#NULL!	#NULL!	#NULL!	#NULL!	#NULL!	#NULL!	#NULL!	#NULL!	0.350504	0.534166	0.65408	0.700249	0.80473
62	22	Het	22	1	3	4	29	22	1	Tumour	Tumour	0.58942	#NULL!	#NULL!	0.33299	2	22	4	7	0.622467	0.65	0.764947	0.76924	0.772443	0.538593	0.712478	#NULL!	#NULL!	#NULL!	#NULL!	#NULL!	#NULL!	#NULL!	#NULL!	#NULL!	#NULL!	#NULL!	#NULL!	#NULL!	#NULL!	#NULL!	#NULL!	#NULL!	#NULL!	0.622467	0.65	0.764947	0.76924	0.772443
63	23	Het	23	1	4	2	26	43	2	Tumour	Tumour	0.34518	#NULL!	#NULL!	0.508583	1	43	2	14	0.593651	0.75151	0.524757	0.41984	0.459423	0.449711	0.394376	0.507501	0.478036	0.516213	0.461501	0.372297	0.47087	0.200272	#NULL!	#NULL!	#NULL!	#NULL!	0.593651	0.75151	0.524757	0.41984	0.459423	0.449711	0.394376	0.507501	0.478036	0.516213	0.461501	0.372297
64	24	Het	24	1	2	1	26	43	2	Control	Control	0	#NULL!	#NULL!	0.396193	2	43	1	14	0.336676	0.46863	0.28784	0.39376	0.547195	0.290267	0.292186	0.390562	0.549868	0.615578	0.583314	0.575151	0.56109	0.628958	#NULL!	#NULL!	#NULL!	#NULL!	0.336676	0.46863	0.28784	0.39376	0.547195	0.290267	0.292186	0.390562	0.549868	0.615578	0.583314	0.575151
65	25	Het	25	1	2	1	20	22	2	Control	Control	0	#NULL!	#NULL!	0.510913	1	22	1	7	0.6655	0.5345	0.511365	0.44747	0.656405	0.480431	0.39492	#NULL!	#NULL!	#NULL!	#NULL!	#NULL!	#NULL!	#NULL!	#NULL!	#NULL!	#NULL!	#NULL!	#NULL!	#NULL!	#NULL!	#NULL!	#NULL!	#NULL!	#NULL!	0.6655	0.5345	0.511365	0.44747	0.656405
66	26	Het	26	1	4	2	20	22	2	Tumour	Tumour	0.75837	#NULL!	#NULL!	0.382299	2	22	2	7	0.644282	0.5567	0.6051	0.64934	0.698857	0.638549	0.631721	#NULL!	#NULL!	#NULL!	#NULL!	#NULL!	#NULL!	#NULL!	#NULL!	#NULL!	#NULL!	#NULL!	#NULL!	#NULL!	#NULL!	#NULL!	#NULL!	#NULL!	#NULL!	0.644282	0.5567	0.6051	0.64934	0.698857
67	27	Het	27	1	3	4	36	43	1	Tumour	Tumour	0.022	#NULL!	#NULL!	0.556245	1	43	4	14	0.47867	0.429175	0.47744	0.492689	0.56169	0.437717	0.47764	0.495852	0.422636	0.495636	0.508652	0.219085	0.358179	0.18879	#NULL!	#NULL!	#NULL!	#NULL!	0.47867	0.429175	0.47744	0.492689	0.56169	0.437717	0.47764	0.495852	0.422636	0.495636	0.508652	0.219085
68	28	Het	28	1	1	3	36	43	1	Control	Control	0	#NULL!	#NULL!	0.332894	2	43	3	14	0.768495	0.71601	0.62545	0.74538	0.76989	0.505851	0.584866	0.369058	0.451776	0.496172	0.624381	0.531117	0.477012	0.78136	#NULL!	#NULL!	#NULL!	#NULL!	0.768495	0.71601	0.62545	0.74538	0.76989	0.505851	0.584866	0.369058	0.451776	0.496172	0.624381	0.531117
69	29	Het	29	1	1	3	32	37	1	Control	Control	0	#NULL!	#NULL!	0.567281	1	37	3	12	0.39943	0.651677	0.626177	0.57142	0.579427	0.550807	0.542969	0.503026	0.476657	0.599023	0.695722	0.626299	#NULL!	#NULL!	#NULL!	#NULL!	#NULL!	#NULL!	#NULL!	#NULL!	0.39943	0.651677	0.626177	0.57142	0.579427	0.550807	0.542969	0.503026	0.476657	0.599023
70	30	Het	30	1	3	4	32	37	1	Tumour	Tumour	0.32924	#NULL!	#NULL!	0.311636	2	37	4	12	0.33636	0.489208	0.41602	0.554507	0.59287	0.578549	0.467065	0.639193	0.560174	0.642422	0.570282	0.514055	#NULL!	#NULL!	#NULL!	#NULL!	#NULL!	#NULL!	#NULL!	#NULL!	0.33636	0.489208	0.41602	0.554507	0.59287	0.578549	0.467065	0.639193	0.560174	0.642422
71	31	Het	31	1	4	2	21	22	2	Tumour	Tumour	0.4719	#NULL!	#NULL!	0.516218	1	22	2	7	0.796185	0.63401	0.52838	0.623399	0.512812	0.609942	0.359116	#NULL!	#NULL!	#NULL!	#NULL!	#NULL!	#NULL!	#NULL!	#NULL!	#NULL!	#NULL!	#NULL!	#NULL!	#NULL!	#NULL!	#NULL!	#NULL!	#NULL!	#NULL!	0.796185	0.63401	0.52838	0.623399	0.512812
72	32	Het	32	1	2	1	21	22	2	Control	Control	0	#NULL!	#NULL!	0.375526	2	22	1	7	0.729601	0.50438	0.663567	0.575956	0.584342	0.544914	0.514836	#NULL!	#NULL!	#NULL!	#NULL!	#NULL!	#NULL!	#NULL!	#NULL!	#NULL!	#NULL!	#NULL!	#NULL!	#NULL!	#NULL!	#NULL!	#NULL!	#NULL!	#NULL!	0.729601	0.50438	0.663567	0.575956	0.584342
73	33	Het	33	1	2	1	27	43	2	Control	Control	0	#NULL!	#NULL!	0.524493	1	43	1	14	0.448131	0.706051	0.61126	0.61704	0.33723	0.4085	0.507406	0.302707	0.491613	0.406111	0.356187	0.321194	0.449945	0.261323	#NULL!	#NULL!	#NULL!	#NULL!	0.448131	0.706051	0.61126	0.61704	0.33723	0.4085	0.507406	0.302707	0.491613	0.406111	0.356187	0.321194
74	34	Het	34	1	4	2	27	43	2	Tumour	Tumour	0.16027	#NULL!	#NULL!	0.374837	2	43	2	14	0.53173	0.76181	0.720901	0.7463	0.764852	0.475871	0.50846	0.554863	0.643662	0.674011	0.485637	0.629784	0.40011	0.699183	#NULL!	#NULL!	#NULL!	#NULL!	0.53173	0.76181	0.720901	0.7463	0.764852	0.475871	0.50846	0.554863	0.643662	0.674011	0.485637	0.629784
75	35	Het	35	1	3	4	37	43	1	Tumour	Tumour	#NULL!	#NULL!	#NULL!	0.56766	1	43	4	14	0.44542	0.630249	0.56103	0.451949	0.50355	0.623978	0.578428	0.377284	0.54728	0.442165	0.549144	0.250979	0.519447	0.345818	#NULL!	#NULL!	#NULL!	#NULL!	0.44542	0.630249	0.56103	0.451949	0.50355	0.623978	0.578428	0.377284	0.54728	0.442165	0.549144	0.250979
76	36	Het	36	1	1	3	37	43	1	Control	Control	0	#NULL!	#NULL!	0.280432	2	43	3	14	0.222945	0.23715	0.362	0.446515	0.49728	0.407789	0.324134	0.24969	0.310999	0.442708	0.304775	0.502591	0.263335	0.47374	#NULL!	#NULL!	#NULL!	#NULL!	0.222945	0.23715	0.362	0.446515	0.49728	0.407789	0.324134	0.24969	0.310999	0.442708	0.304775	0.502591
77	37	Het	37	1	1	3	30	31	1	Control	Control	0	#NULL!	#NULL!	0.57045	1	31	3	10	0.66069	0.520625	0.33363	0.43837	0.292493	0.284017	0.426606	0.375839	0.376623	0.418585	#NULL!	#NULL!	#NULL!	#NULL!	#NULL!	#NULL!	#NULL!	#NULL!	#NULL!	#NULL!	#NULL!	#NULL!	0.66069	0.520625	0.33363	0.43837	0.292493	0.284017	0.426606	0.375839
78	38	Het	38	1	3	4	30	31	1	Tumour	Tumour	0.10341	#NULL!	#NULL!	0.267539	2	31	4	10	0.427518	0.39894	0.272769	0.39476	0.381777	0.371148	0.381793	0.392363	0.303713	0.372654	#NULL!	#NULL!	#NULL!	#NULL!	#NULL!	#NULL!	#NULL!	#NULL!	#NULL!	#NULL!	#NULL!	#NULL!	0.427518	0.39894	0.272769	0.39476	0.381777	0.371148	0.381793	0.392363
79	39	Het	39	1	4	2	22	31	2	Tumour	Tumour	0.20029	#NULL!	#NULL!	0.534471	1	31	2	10	0.467992	0.574006	0.63401	0.604717	0.548002	0.590399	0.527199	0.336382	0.362098	0.37066	#NULL!	#NULL!	#NULL!	#NULL!	#NULL!	#NULL!	#NULL!	#NULL!	#NULL!	#NULL!	#NULL!	#NULL!	0.467992	0.574006	0.63401	0.604717	0.548002	0.590399	0.527199	0.336382
80	40	Het	40	1	2	1	22	31	2	Control	Control	0	#NULL!	#NULL!	0.369277	2	30	1	10	0.521179	0.57648	0.64881	0.711544	0.758135	0.490981	0.484744	0.565331	0.651102	0.764157	#NULL!	#NULL!	#NULL!	#NULL!	#NULL!	#NULL!	#NULL!	#NULL!	#NULL!	#NULL!	#NULL!	#NULL!	0.521179	0.57648	0.64881	0.711544	0.758135	0.490981	0.484744	0.565331
[truncated: 2,027 more columns]
